# Supplementary material for: The Association between Cardiovascular Risk Factors and Lichen Sclerosus: A Systematic Review and Meta-Analysis
Source: J Clin Med. 2024 Aug 9;13(16):4668. doi: 10.3390/jcm13164668 (PMC11355417; doi:10.3390/jcm13164668)
Supplement: Supplementary file 1 [file jcm-13-04668-s001.zip]

Archive with 13 entries (13 files):
- Fig. S1.png
- Fig. S2.png
- Fig. S3.png
- Fig. S4.png
- Fig. S5.png
- Fig. S6.png
- Table S1.pdf
- Table S2.pdf
- Table S3.pdf
- Table S4.pdf
- Table S5.pdf
- Table S6.pdf
- Table S7.pdf
